# Supplementary material for: Identification of Phenotypically Distinct Cancer Stem Cell Subpopulations in Oral Squamous Cell Carcinoma
Source: Cancers (Basel). 2025 Nov 1;17(21):3547. doi: 10.3390/cancers17213547 (PMC12606748; doi:10.3390/cancers17213547)
Supplement: Supplementary file 1 [file cancers-17-03547-s001.zip]

Archive with 1 entries (1 files):
- cancers-3937464-supplementary.pdf
